# Supplementary material for: Macrophage-mediated chronic lymphocytic leukemia cell survival is independent of APRIL signaling
Source: Cell Death Discov. 2016 Mar 21;2:16020–. doi: 10.1038/cddiscovery.2016.20 (PMC4979474; doi:10.1038/cddiscovery.2016.20)
Supplement: Supplementary Table S1 [file cddiscovery201620-s4.xls]

## Sheet: Patient characteristics
	ID#	Sample#	Age (years)	WBC count x10^9/L	CD5/CD19 (%)	RAI stage	IgVH status	Chromosomal aberrations	Ampoule date	Used in figure
										1C	2E	3A	3B	3C	4C/D
	1	1196	87	30	91.3	0	M	None		X
	2	1322	87	39	87.7	0	ND	11q-		X
	3	1370	77	29	92.9	0	ND	ND		X
	4	1481	80	54	92	2	ND	ND		X
	5	1226	58	226	93.9	ND	U	None		X	X
	6	1407	78	216	95.9	ND	ND	ND		X	X	X	X
	7	1480	67	109	90	0	M	None		X	X	X	X	X
	8	1345	72	28	91.1	0	M	13q-		X				X
	9	1188	68	101	84.8	ND	U	T12		X					X
	10	1250	77	90	91.4	0	U	T12			X
	11	1353	86	28	88.4	0	M	None			X
	12	1357	76	38	88.3	0	M	ND			X
	13	1408	63	161	92.8	0	ND	ND			X
	14	1465	65	124	93.6	0	M	13q-			X
	15	1574	78	120	93.3	0	M	ND			X
	16	1584	61	55	89.7	1	ND	None			X
	17	1427	74	129	90.4	ND	U	T12			X	X	X	X
	18	1046	65	265	99.8	ND	U	13q-			X				X
	19	1235	71	134	95.9	1	ND	11q-			X				X
	20	1317	72	422	92.8	ND	U	17p-				X
	21	1344	52	80	91.4	2	M	None				X
	22	1122	67	155	79	3	U	T12 17p-						X
	23	1178	78	66	88.2	ND	M	ND						X
	24	1341	74	16	87.2	2	ND	ND						X
	25	1175	72	74	94.6	2	M	13q-							X
	26	1225	78	98	92.4	0	ND	ND							X
	27	1288	64	121	95.5	0	U	13q-							X
	28	1361	81	41.5	91.1	2	ND	ND							X
